# Supplementary material for: Identification of Novel Conotoxin Precursors from the Cone Snail Conus spurius by High-Throughput RNA Sequencing
Source: Mar Drugs. 2021 Sep 28;19(10):547. doi: 10.3390/md19100547 (PMC8541002; doi:10.3390/md19100547)
Supplement: Supplementary file 1 [file marinedrugs-19-00547-s001.zip]

Archive with 1 entries (1 files):
- marinedrugs-1381981-supplementary.xlsx
