# Supplementary material for: Identification of Novel Conotoxin Precursors from the Cone Snail Conus spurius by High-Throughput RNA Sequencing
Source: Mar Drugs. 2021 Sep 28;19(10):547. doi: 10.3390/md19100547 (PMC8541002; doi:10.3390/md19100547)
Supplement: Supplementary file 1 [file marinedrugs-19-00547-s001.zip › marinedrugs-1381981-supplementary.xlsx]

## Sheet: Hoja1
S1. List of conopeptides precursors identified in Conus spurius
Assembly Name	Isolate	Product	Protein	E-Value	Sim mean	Translation
DN55576c0g3i132	Sr1.A.01	Conopeptide	A-Superfamily	7.83025e-08	68.33	MGMRMVITVFLLVVLTTIVVSPTSDRGPASNHKNFRASNRISREAPKECCENPPCRATNLGQCG
DN55798c5g2i322	Sr1.A.02	Conopeptide	A-Superfamily	2.18e-24	71.25	MGIRMMFTVFLLVVLATTVVSFTSDSAFDSRNVAANDKVSDMIALTARRTCCSRPTCRMEYPELCGGRR
DN55706c9g1i8213	Sr1.A.03	Conopeptide	A-Superfamily	0.000112	78.14	MGMRMMFTVFLLVVLATTVVSFTSYRAKDKASAMIALTARGRECCADTRCSYNHPERCGGGR
DN47920c0g1i141	Sr.BD.01	Defensin	Beta-defensin 50	1.02291e-34	87.86	MKTLHLLLLISGLLSVFVKGVGSHPGTVHVRFKCIPKIAAVFGDNCPFYGNVDGLCNDKKSVCCMVPVRLDNI
DN47920c0g2i121	Sr.BD.02	Defensin	Beta-defensin 50	1.17433e-28	89.4	MKTLHLLLLISGLLSVLVKGVGSHPGTVHVRFKCIPKIAAVFGDNCPFYGNVDGLCNDKKSVCCMVPVRLDNI
DN55735c2g1i542	Sr.CC.01	Conopeptide	conophysin-conopressin	4.39e-60	83.61	MTRSAMQMGRLTLMLCLLLLLLLTTQACFIRNCPKGGKRDVEDRHPTKPCMFCSFGQCVGPSICCGAGGCQMGTAEANMCSEEDDDPTPCKVLANHCILNNPGNSHGYCVGSGICCVDDTCTAHSGCL
DN55735c2g2i325	Sr.CC.02	Conopeptide	conophysin-conopressin	1.23e-34	70.59	MTRSAMQMGRLVLVLCLLLLLLLTTQTCFIRNCPKGGKRDVNKEAENNKTEKPCMNCSFGQCVGPHTCCDDLNCEMRSGDANTCQKENDDPIPCVVYGGNCTLERSNITGHIVGNGTCCMEDTCSTAYV
DN75356c0g1i113	Sr.CC.03	Conopeptide	Conophysin-conopressin	1.5e-90	81.3	MKSSVLQMSRLSWAMCLMLLMLLLLGTARGCFIRNCPRGGKRAMDAMQPTRQCMSCGPDGVGQCVGPSVCCGLGLGCLMGTPETEVCQKENESSVPCAISGRRCGMDNTGNCVADGICCVEDACSFNSLCRVDTDQEDSVSARQELLTLIRRLLVNRQYD
DN53806c4g4i124	Sr21.CII.01	Conopeptide	Con-Ikot-Ikot	1.3099e-23	60.5	MAMNMSMTLSVFVMVVMAAAVVGFSPLKEQHLSRMKRNDRSCCLNKTYECLLGHPGKEYEYVTSCYADASILCGATNVYDGCCRGYKYCVWLHTYDKSLETAHGMCQNETCIPQSDN
DN55158c1g2i934	Sr22.CII.02	Conopeptide	Con-Ikot-Ikot	3.55594e-15	64.58	MTMDMKMTFSRFVLVVLITTIVGSSVHGSEVPDNLNHCWLLRFRMCLKNLGTHEVWFDFCTKAVASAYGQETIRMDCTVFEFCYYRCQVLGESPKPEDHCWTATAETVTGRLEDLETC
DN53806c4g3i262	Sr.CII.03	Conopeptide	Con-Ikot-Ikot	4.97e-28	56.26	MAMNMWMTISVCVVVVMAATVVGSTPLQERGLSLDERSIHDCCHWEFYHCLIRRGASGKNWHTCYVTASAFCTHDSPGGCCPHAVRCFEECWLWGRPACYYHCSFASCWF
DN55330c1g4i111	Sr22.CII.04	Conopeptide	Con-Ikot-Ikot	1.88163e-21	61.44	MDMKMTFSGFVLVVLAGWPVNPSEVSDDLSHCCLGEFRVCLVECLNLEIDDCFPTCTEGLVELIGQATNEPDCQIIKTSYKQCIEGGTPESVCWTQLQQQ
DN55158c1g2i333	Sr22.CII.05	Conopeptide	Con-Ikot-Ikot	4.33708e-13	64.93	MDMKMTFSGFVLVVLVTTVVGSSVRQVSDDLDHCQLSDFRLCLLVCLRLTEIDDCFPTCTRDMIDRHGADTNLPDCITFKTSYEQCIEGGTSESGCWTQLQEQ
DN55330c1g2i361	Sr22.CII.06	Conopeptide	Con-Ikot-Ikot	7.74594e-23	61.87	MTMDMKMTFSGFVLVVLAGWPVNPSEVSDDLSHCCLGEFRVCLVECLNLEIDDCFPTCTEGLVELIGQATNEPDCQIIKTSYKQCIEGGTPESVCWTQLQQQ
DN55330c1g2i142	Sr22.CII.07	Conopeptide	Con-Ikot-Ikot	8.749e-15	64.58	MTMDMKMTFSGFVLVVLVTTVVGSSVRQVSDDLDHCKLSDFRLCLLVCLRLTEIDDCFPTCTRDMIDRHGADTNLPDCITFKTSYEQCIEGGTSESGCWTQLQEQ
DN55330c1g2i553	Sr22.CII.08	Conopeptide	Con-Ikot-Ikot	2.59187e-14	64.7	MTMDTKMTFSGFLLVVLVTTVVGSSVRQVSDDLDHCKLSDFRLCLLVCLRLTKRDDCFPTCTRDMIDRHGADTNLPDCITFKTSYEQCIEGGTSESGCWTQLQEQ
DN53978c2g2i732	Sr12.ConIns.01	Conopeptide	ConoInsulin	2.29885e-09	50.1	MARWLGFLIVALGLLLHWSHADYTRVCNNERHPQSAYEECSSELLERVFEVCSLTRASGGQRKRENVRQLKKRRRSASLLKTRATRGPDSYYGIVCECCVNQCTNDEIKDGCSSSS
DN54672c1g2i161	Sr12.ConIns.02	Conopeptide	ConoInsulin	4.97489e-19	50.09	MARWLSFLIVALGLLLHWSHADYTRVCNNERHPQSAYEECSSELLERVFEVCSLTRASGGQRKRENVRQLKKRRRSASLLKTRATRGPDSYYGIVCECCVNQCTNDEIKDGCSSSS
DN53967c6g2i152	Sr12.ConIns.03	Conopeptide	ConoInsulin	1.37616e-43	78.79	MTTSSYFLLVALGLLLYVCQSSSNERICQDNALNHPQGKCGSALSEYHEEKCEEEEAEQGGTNNARKKRGRASPLRKRLGFLSMLKARAKRNEAFPLQRSYQGIVCECCKNYCTDEEFIEYCPLVTESSS
DN55905c7g2i6510	Sr.csPDIs.01	Conopeptide	Conotoxin-specific protein disulfide isomerase	1e-120	91.37	MEYTGGRQTSGFINWLKKKTGPPAKDVKTSEEAKTFIDSDEVIVMGFFKDQEGKAAAAFKKIAAEIEDIAFGITSEDSVFKEHKMKKDGVVLFKKFDEGRNDFSGDFEEAAMSKFVKDNRLPLINEFTQETAEKLLAGNVQTLLMLFVKKEGAKDTLDTFKAAAGELKGKVLFIYLDTAKEENEHIMEFFGLKAADT
DN53148c0g1i4214	Sr12.I.01	Conopeptide	I-Superfamily	3.07e-40	74.59	MFGHTSVSFLLLSIMVLGMVATVICSCDQAISSEYCEQPEKTCSCSTHLCCVFNPPESDQCMKWDKCLEKYIGNNSRRSTQMQERFLRMPRGLAD
DN55835c6g3i342	Sr11.I.02	Conopeptide	I-Superfamily	1.19252e-32	78.2	MMFCVTSVRCFLLVIVFLNLVVLTNACRTEGMSCEENQQCCWRSCCRGECEAPCRFGPGKRAQLQEFFQHR
DN55868c3g1i652	Sr11.I.03	Conopeptide	I-Superfamily	5.25692e-22	79.58	MMFRVTSVGCFLLVIVFLNLFVLTNACDSDGTSCTSNMECCGYGCCSGTCQTPCRFGP
DN55868c3g1i552	Sr11.I.04	Conopeptide	I-Superfamily	7.19623e-33	80.19	MMFRVTSVGCFLLVIVFLNLFVLTNACDSDGTSCTSNMECCGYGCCSGTCQTPCRFGPGKRGRLQEFFQHR
DN54590c3g1i552	Sr14.L.01	Conopeptide	L-Superfamily	4.09259e-19	71.62	MKLSVIFIVFLMMTMTMIYAGIIRRAANGGEADVLAGDRAAKLMALLQKRQCVPGCGLDCILCT
DN54590c3g1i752	Sr14.L.02	Conopeptide	L-Superfamily	9.8086e-11	71.95	MKLSVMFIVFLMLTMTMIDAGIIRRAANGGEADVLAGDRAAKLLALLQKRQCVPGCGLDCILCT
DN54590c3g1i351	Sr14.L.03	Conopeptide	L-Superfamily	9.50628e-20	72.03	MKLSVMFIVFLMLTMTMIDAGIIRRAANGGEADVLAGDRAAKLMALLQKRQCVPGCGLDCILCT
DN54590c3g1i1252	Sr14.L.04	Conopeptide	L-Superfamily	7.73501e-19	70.38	MKLSVMLIVFLMLTMTMIDAGIIRRAANGGEADVLAGDRAAKLMALLQKRQCVPGCGLDCILCT
DN55915c1g1i844	Sr3.M.01	Conopeptide	M-Superfamily	1.77219e-22	90.84	MMSKLGVLLTICLLLFPLTALPLDEDQPADRPAERTQDIATEQHPFFDPVKRCCDWPCTIGCIPCCK
DN55915c1g1i644	Sr3.M.02	Conopeptide	M-Superfamily	2.8e-16	82.95	MMSKLGVLLTICLLLFPLTALPLDEDQPVHRPAERMQDISSDQHLFFDLIKRCCELPCGVCISCCGR
DN55556c2g6i512	Sr3.M.03	Conopeptide	M-Superfamily	3.27801e-18	77.87	MLKMGVVLFTFLVLFPLATFHLDADQPVERYAENKQDLNPDERMRTLHALKKKLCCYEDNCAELSGCICCK
DN55915c1g5i161	Sr3.M.04	Conopeptide	M-Superfamily	2.89151e-14	79.41	MSKLGVLLTICLLLFPLTALPLDGDQPTDRSAERMQDAILTERHPFFDPIKGCCSHLCLGGCRPCCG
DN53341c0g1i131	Sr16.MCAGC.01	Conopeptide	Unassigned	1.07e-08	61.54	MCAGCERLFFRMNFFACHLFSLVVLTMVFNDVDGKRYCDPYAAVMGNCGNCCTCYGKIGRKHADGLHSRMKESAGERNLLKLLSFH
DN48018c0g2i233	Sr9.MEFRR.01	Conopeptide	Unassigned	1.85e-15	62.46	MEFRRLVTVALLLTLVMSTDPMPVDQTETGRVSLRETNSFPCHSGECSCLRHADYYRTCYSIPPNKTECVNEECVTESKWPKPSEREVAPSTVPGE
DN55497c3g1i556	Sr14.MIMQK.01	Conopeptide	Unassigned	8.90876e-18	75	MIMQKTACIFYAHFNPHEHVQKKQSIFHISYPETVCRCRCQSQSYFRASLLPVTALSQMTAVHDHQSLKR
DN53084c0g2i231	Sr22.MKAVA.01	Conopeptide	Unassigned	2.32207e-32	76.58	MKAVAVFLVVALAVASAQFFCPDSEHDPLNCIETNPSAATCMKSKADGTHSYACGYCGKKKEFCFGNKLPVSDYGCQIEKAANHCGGGTGGPAL
DN55133c3g2i432	Sr8.MKMYL.01	Conopeptide	Unassigned	9.77015e-19	63.64	MKMYLCLAILLLLASTIVDSALPDKTEAIRCIILKFPRCDQKQMCHSQDSCPTSPQCNNGKCICSRFVGGRCVPPEKCNDTHC
DN55133c3g2i532	Sr33.MKMYL.02	Conopeptide	Unassigned	2.76483e-31	62.69	MKMYLCLAILLLLASTIVDSALPDKTEAIRNWRRKGRDESQCSGCRCIILKFPRCDQKQMCHSQDSCPTSPQCNNGKCICSRFVGGRCVPPEKCNDTHC
DN55133c3g6i152	Sr33.MKMYL.03	Conopeptide	Unassigned	2.20975e-21	60.8	MKMYLCLAILLLLASTMAVSALHDKTETLRRKGRDPFACEECRCFELKTARCIERNICSSDANCPTSPGCSNSKCLCTRFHGGICTSRSNCSGFCP
DN55133c3g1i261	Sr.MKMYP.01	Conopeptide	Unassigned	3.12358e-07	56.53	MKMYPCLAIILLLASTIADSPLDEERNCRLEGRDIEQCSHGCRCSILKEPICIKSNLCKTGRCSTNSSCTEDCCLCTEFHSGSCVPESDCKEDECY
DN54935c1g1i321	Sr15.MMLL.01	Conopeptide	Unassigned	1.81585e-11	55.25	MMLLLLHLLPLATFYGDGPTIRGHRSAKLLTSIIRRKKRTQEGNVCNSGKWCGYYCCERSDCYCIKTNEDGVIYEVCSC
DN55666c5g1i624	Sr.MMSTL.01	Conopeptide	Unassigned	2.63582e-13	64	MMSTLGMMLLLLHLLPLAAVDGDGPTIRGHGSNKLLTSIITRKECDHTGRVCNSGKWCCNDCCETSDCDCTVEYDKGKPYEMCDCWE
DN54935c1g2i544	Sr.MMSTL.02	Conopeptide	Unassigned	1.30947e-07	74.36	MMSTLGMMLLLLHLLPLAAVDGDGPTIRGHGSNKLLTSIITRKECDQTGTCDSEKWCCNDCCDRSDCDCTVEYDKGKGYDMCDCVGMP
DN54935c1g2i741	Sr15.MMSTL.03	Conopeptide	Unassigned	3.05079e-11	55.25	MMSTLGMMLLLLHLLPLATFYGDGPTIRGHRSAKLLTSIIRRKKRTQEGNVCNSGKWCGYYCCERSDCYCIKTNEDGVIYEVCSC
DN55868c5g1i112	Sr11.MMVCV.01	Conopeptide	Unassigned	1.01099e-14	69.34	MMVCVPSVRCFLRVIVFLNLVVLTNACDPEGTSCTQDSECCGSECCWGSCRRQCRFAGKRAKLQGFSRQR
DN47176c0g1i261	Sr6.MRVLLF.01	Conopeptide	Unassigned	5.22897e-05	65.12	MRVLLFLTLAVLLTSFTETEGRLVYELNKDPMAKRTCEDCEQPGSKNCCTPEICSGHICYLPGQGSKRRVKIL
DN47176c0g2i231	Sr6.MRVLLF.02	Conopeptide	Unassigned	0.000625504	64.29	MRVLLFLTLAVLLTSFTETEGRLVYELNKDPMAKRTCRDCTQPGSKNCCEPRYCSGHICAGPDSRRNQDRSHGAKEAGQKSRS
DN55296c9g1i111	Sr6.MSRS.01	Conopeptide	Unassigned	1.61786e-14	65.62	MSRSGVALLVFLLLLSLVTNVQGGGEGQAMHKGILQQTVRHLFTLGRTQKREVCNLYDLDCTGTEICCAPQGDIYGECKEGKDCPDL
DN92893c0g1i142	Sr15.MSTLG.01	Conopeptide	Unassigned	6.37779e-32	78.67	MSTLGMVLLLLLLLLPLGNSDGDVDRQVMSSNNNLTASEARSAPRLRLRSMDHGRSADKRCSNKICGGDCCASSSCECEVHPGTSNEVGCSCPVWFLRK
DN54350c1g2i133	Sr6.MSVVY.01	Conopeptide	Unassigned	5.05269e-22	85.33	MSVVYWKSSVPVGSVSSYFCVRGPDKGHQARLSDKTFRQRQSQYIQRIQRCPFCGITCCSPNYCQGVSCVVS
DN55603c0g1i2540	Sr22.MTIHS.01	Conopeptide	Unassigned	7.55812e-05	90	MTIHSLDREILFIVTVHVELGLLLPGFSFLFFFLKVFATNMFGIQTVCHFLLWCLNSSFRLVSRKGEGRGEDMKMNQLKQNAFCFLFPFEFIVYICFSTIGDMSECILICITVSIVCSWCMFTFGIAVYTVSISTL
DN50675c0g1i148	Sr9.MWSG.01	Conopeptide	Unassigned	3.81444e-73	72.92	MWSGNKDQAAFLALLLMVVGAHSTTAESCSPYRVFDGDFDAASGIWFLIFSGSTDERFVQSGLDVNSYYLGDTHLVALTWFYSKRTTHGCEKITIDCKVFGKSCVYTTEGNQEEEEYYIIAQDEDYLVVYQTLSGNPYGLYIYSRTGVGQPFINLPLQIREIIALTCGKSYAISDTLWPGKYSPGDFIGNCFQGASK
DN54008c0g1i542	Sr9.MWTR.01	Conopeptide	Unassigned	1.60442e-12	50.25	MWTRKDLPAVFALFLILAWAQCCWADSDLCDTDKVGDLDATAIAGDMFLELANDENYTLARAVQKVSFDLNTFQENGKQHLNFTAYGFKKNGECFSDTSNCTVNDNYCEYSNGDKIYVIAYDTNNVVVYQPINTFTTVDILEIYARSHNAGQVEVDNLAVAIRNAIQDKCGSEATSSAFYPQRFGTWSSVPSCS
DN54008c0g2i232	Sr9.MWTR.02	Conopeptide	Unassigned	3.02022e-11	49.75	MWTRKDLPAVFALFLILAWAQCCWADSDLCDTDKVGDLDATAIAGDMFLELANDENYTLARAVQKVSFDLNTFQENGKQHLNFTAYGFKKNGECFSDTSNCTVNDNYCEYSNGDKIYVIAYDTNNVVVYQPINTFTTVDILEIYARSHNAGQVEVDNLAVAIRNAIQDKCRSEATSSAFYPQRFGTWSSVPSCS
DN69146c0g1i161	Sr.NPFFR2.01	Neuropeptide	Neuropeptide FF receptor 2-like	2.38956e-19	60.83	MFRIFVAITAIFVLSYLPHLICVVVQRAVFRPGEATPRATRVLLDLAYNFPYINVVANPFIYGYMSKRFRAYCLNLLCSCCPCCD
DN25679c0g1i142	Sr15.O.01	Conopeptide	O-Superfamily	1.39817e-17	61.58	MEKLMMLILIATALFSILVVIGGDGEKPPMGRTAAQRRLPLRRGDCKPRGSYCNEDKECCPTLECKCQGDQCPQTDSKCRP
DN54709c1g2i1122	Sr6.O.02	Conopeptide	O-Superfamily	1.32732e-38	76.55	MKLTCILIVAVLFLTAWTFVTADDSINGLENLFPKARHEMRKPEASRSRGRCRPRGMFCGFPKPGPYCCNGWCFFVCI
DN54709c1g2i312	Sr6.O.03	Conopeptide	O-Superfamily	1.21e-38	76.34	MKLTCMMIVAVLFLTAWTFVTADDSINGLENLFPKARHEMRKPEASRSRGRCRPRGMFCGFPKPGPYCCNGWCFFVCI
DN54709c1g1i1151	Sr6.O.04	Conopeptide	O-Superfamily	1.11e-34	68.83	MKLTCMMIVAVLFLTAWTFVTADDSINGLENRRIWEKLLSKTRDEMNPEASKSKKGCGVDGQFCGLPGLGLVCCRGACFLVCIYIP
DN54709c1g2i937	Sr6.O.05	Conopeptide	O-Superfamily	6.39e-29	70.1	MKLTCMMIVAVLFLTAWTFVTADNSRDGPENRGVWGKFSSKARDEMKNPETSKLNKKECLARGGLCILQIVALFRCCSGVCVFWFCA
DN55240c2g1i451	Sr6.O.06	Conopeptide	O-Superfamily	1.78e-27	73.66	MKLTCVLIVAVLFLTACQLIAADDSRDLLEFPRRKKIDGMLNTEDTKRRCISSGSWCSMTNHFCCNHCAFLWCT
DN55240c2g1i241	Sr6.O.07	Conopeptide	O-Superfamily	1.13e-24	71.2	MKLTCVLIVAVLFLTACQLIAADDSRDLVEFPQRKMIDVILNTKDTEKRCLGAGYWCSYEAEFCCNGCHKYWNVCL
DN55784c4g1i1125	Sr6.O.08	Conopeptide	O-Superfamily	1.14551e-30	71.07	MKLTCVLIVAVLFLTACQLITADDFRDKQKDPVVRSSNEVQRSEDPRLTKRCLQFGSTCFLGDDDICCSGECFYSGGTFGTCS
DN55572c6g2i1141	Sr9.P.01	Conopeptide	P-Superfamily	1.46246e-22	72.06	MSLTRSAVLMLVLLLAFDNFADVQPRQITRDASSRSGLLSKEFQDLSCSGNGCDRPAECSNGCSCTSGVCLQPGPLLESKRLISVSD
DN54655c3g2i121	Sr6.Q.01	Conopeptide	Q-Superfamily	3.45637e-19	77.42	MHTLEMMLLILLLLPLAPVDGDGRAVGGDGNPSEARRIYKRRLQRPASRTQQSDCTPCGPNLCCSPGWTCETSTHHSDPGKPACVRHS
DN54655c3g4i121	Sr6.Q.02	Conopeptide	Q-Superfamily	3.64563e-19	76.85	MHTLEMMLLILLLLPLAPVDGDGRAVGGDGNPSEARRIYKRRLQTPARRTQQSDCTPCGPNLCCQPDRRCGKASNHMYVGEPACLNY
DN54761c0g1i153	Sr8.S.01	Conopeptide	S-Superfamily	1.75e-29	69.85	MMSKMGAMFVLLLLFILASSQQEGDVQARKTRLTKEVYRTLAMFARGCDGTCGHQDGKCGGTCNCPSHTDCYCSNNGARSECSCTCPVSR
DN55497c3g1i222	Sr5.T.01	Conopeptide	T-Superfamily	1.22451e-17	75.66	MLCLPVFIILLLLVSPAATLPVESELQRDLTGDSPKDFRMRTERLLLRKVGDDCCVDNHGTCCD
DN55497c3g1i822	Sr5.T.02	Conopeptide	T-Superfamily	3.55e-18	75.48	MLCLPVFIILLLLVSPAATLPVESELQRDLTGDSPKDFRMRTERLLLRKVGDDCCVNGVGTCCD
DN55497c3g1i532	Sr5.T.03	Conopeptide	T-Superfamily	3.62054e-09	69.39	MLCLPVFIILLLLVSPAATLPVESELQRVLTRQSLKGFGKVTKHLPLQALVVMDCCHLGECCDR
DN55296c16g1i452	Sr5.T.04	Conopeptide	T-Superfamily	1.18082e-17	73.92	MLCLPVFIILLLMVSPAATLPVESELQRVLTRQSLKGFGKVTKHLPLQALVVMDCCHLGECCDR
DN54258c6g2i451	Sr5.T.05	Conopeptide	T-Superfamily	1.76336e-35	81.67	MRCLPVFVILLLLIASAPSVDAQLKTKDDVPLASFHDNAKGTQHKRIINWCCLIFYQCC
DN54258c6g2i651	Sr32.T.06	Conopeptide	T-Superfamily	2.52062e-35	80.63	MRCLPVFVILLLLIASAPSVDAQLKTKDDVPLASFHDNAKGTQHKRIINWCCLIFYQCCKLDERLKTCICVCLYMGYST
DN55900c4g4i261	Sr5.T.07	Conopeptide	T-Superfamily	1.45114e-11	72.89	MRCLPVFVILLLLIPSAPSTDARPKTKDDVRLASFHGKAKRTLQIPWGNIHCCTKYQPCCSSPS
DN54258c6g2i361	Sr5.T.08	Conopeptide	T-Superfamily	9.37946e-23	77.64	MRGSLKIVGLVFAPAQLKTKDDVPLASFHDNAKGTQHKRIINWCCLIFYQCCLRR
DN54258c6g2i561	Sr32.T.09	Conopeptide	T-Superfamily	3.58697e-17	72.11	MRGSLKIVGLVFAPAQLKTKDDVPLASFHDNAKGTQHKRIMAGCCPRFYYCCKLDERLKTCICVCLYMGYST
DN54258c6g1i231	Sr32.T.10	Conopeptide	T-Superfamily	5.62837e-18	75.75	MRGSLKIVGLVFAPAQLKTKDDVPLASFQDNAKRTQHKRIINWCCLIFYQCCKLDERLKTCICVCLYMGYST
DN55603c0g2i1240	Sr9.T.11	Conopeptide	T-Superfamily	9.70239e-06	90	MKMNQLKQNAFCFLFSFEFIVYICFSTIGDMSECILICITVSIVCSWCMFTFGIAVYTVSISTL
DN54542c11g2i132	Sr1.W.01	Conopeptide	W-Superfamily	3.29914e-23	71.9	MVGWTWCCPPQGELVYAGCATKQLLWSIGGIVCGVLHLLDQNRHHCTQSK
DN54039c7g1i132	Sr.Z.01	Conopeptide	Z-Superfamily	4.60319e-11	77.86	MRSFYYTPCLASILTMSDSNSCPTSPLAPWFSGLPCTQASLSEAQEADAGFLPAAGVGWASRDCLVAAFATGVFGLAE
